# Supplementary material for: Acceptability of Cardiovascular Disease Point‐of‐Care Diagnostics in Primary Care Settings: A Scoping Review
Source: Health Sci Rep. 2026 Mar 9;9(3):e72032. doi: 10.1002/hsr2.72032 (PMC12971386; doi:10.1002/hsr2.72032)
Supplement: Supplementary file 2 — Suppinfo_2: Search strategy and output. [file HSR2-9-e72032-s003.xlsx]

## Sheet: Advanced search results from da
Search string	Date of search	Search engine used	Number of publications retrieved	Link to search
("point of care systems"[MeSH Terms] OR ("point of care"[All Fields] AND "systems"[All Fields]) OR "point of care systems"[All Fields] OR ("point"[All Fields] AND "care"[All Fields]) OR "point of care"[All Fields]) AND ("research design"[MeSH Terms] OR ("research"[All Fields] AND "design"[All Fields]) OR "research design"[All Fields] OR "test"[All Fields] OR ("system"[All Fields] OR "system s"[Al…	2025-02-12	PubMed	296	https://pubmed.ncbi.nlm.nih.gov/?term=%28Point+of+care%29+AND+%28test+OR+systems%29+AND+%28heart+disease%29+AND+%28NT-proBNP+OR+troponin+T+OR+D-dimer%29&sort=
("Point of care" AND "test") AND ("cardiovascular disease") AND ("primary care") AND ("NT-proBNP" OR "troponin" or "D-dimer")	2025-02-12	Google Scholar	329	https://scholar.google.com/scholar?hl=en&as_sdt=0%2C5&q=%28%22Point+of+care%22+AND+%22test%22%29+AND+%28%22cardiovascular+disease%22%29+AND+%28%22primary+care%22%29+AND+%28%22NT-proBNP%22+OR+%22troponin%22+or+%22D-dimer%22%29+&btnG=
("Point of care" AND "test") AND ("cardiovascular disease") AND ("primary care") AND ("NT-proBNP" OR "troponin" or "D-dimer") AND ("heart failure" OR "acute coronary syndrome" OR "myocardial infarction")	2025-02-12	Web of Science- Academia and Government	0	https://clarivate.com/search/?search=(%22Point%20of%20care%20test%22)%20AND%20(%22cardiovascular%20disease%22)%20AND%20(%22primary%20care%22)%20AND%20(%22NT-proBNP%22%20OR%20%22troponin%22%20or%20%22D-dimer%22)%20%20AND%20(%22heart%20failure%22%20OR%20%22acute%20coronary%20syndrome%22%20OR%20%22myocardial%20infarction%22)
("Point of care" AND "test") AND ("cardiovascular disease") AND ("primary care") AND ("NT-proBNP" OR "troponin" or "D-dimer") AND ("heart failure" OR "acute coronary syndrome" OR "myocardial infarction")	2025-02-12	ScienceDirect	41	https://www.sciencedirect.com/search?qs=%28%22Point%20of%20care%20test%22%29%20AND%20%28%22cardiovascular%20disease%22%29%20AND%20%28%22primary%20care%22%29%20AND%20%28%22NT-proBNP%22%20OR%20%22troponin%22%20or%20%22D-dimer%22%29%20%20AND%20%28%22heart%20failure%22%20OR%20%22acute%20coronary%20syndrome%22%20OR%20%22myocardial%20infarction%22%29&show=50
( "Point" AND "of" AND "care" AND "test" ) AND ( "cardiovascular" AND "disease" ) AND ( "primary" AND "care" ) AND ( "NT-proBNP" OR "troponin" OR "D-dimer" )	2025-02-12	Scopus	62	https://www.scopus.com/results/results.uri?st1=%28%22Point+of+care+test%22%29+AND+%28%22cardiovascular+disease%22%29+AND+%28%22primary+care%22%29+AND+%28%22NT-proBNP%22+OR+%22troponin%22+or+%22D-dimer%22%29++AND+%28%22heart+failure%22+OR+%22acute+coronary+syndrome%22+OR+%22myocardial+infarction%22%29&st2=&s=TITLE-ABS-KEY%28%28+%22Point+of+care+test%22+%29+AND+%28+%22cardiovascular+disease%22+%29+…
("cardiovascular disease") and ("point of care" and "test") and ("primary care")	2025-02-12	EBSCOhost (Academic Search Complete/ (CINAHL, MEDLINE, Health Source/Nursing/Academic Edition, Academic Search Complete, and OpenDissertations)	10	https://research-ebsco-com.uplib.idm.oclc.org/c/ei2kms/search/results?q=(%22cardiovascular%20disease%22)%20and%20(%22point%20of%20care%22%20and%20%22test%22)%20and%20(%22primary%20care%22)&autocorrect=y&db=a9h%2Chxh%2Chch%2Ccmedm%2Cddu&expanders=concept&limiters=None&resetPageNumber=true&searchMode=boolean&searchSegment=all-results
Total			738
