# Supplementary material for: Acceptability of Cardiovascular Disease Point‐of‐Care Diagnostics in Primary Care Settings: A Scoping Review
Source: Health Sci Rep. 2026 Mar 9;9(3):e72032. doi: 10.1002/hsr2.72032 (PMC12971386; doi:10.1002/hsr2.72032)
Supplement: Supplementary file 3 — Suppinfo_3: Quality appraisal. [file HSR2-9-e72032-s001.xlsx]

## Sheet: MMAT checklist_Reviewer 1 
				SCREENING QUESTIONS		1. QUALITATIVE STUDIES					2. RANDOMIZED CONTROLLED TRIALS					3. NON-RANDOMIZED STUDIES					4. QUANTITATIVE DESCRIPTIVE STUDIES					5. MIXED METHODS STUDIES					COMMENTS	SCORE (%)
RefID	First author	Year	Citation	S1. Are there clear research questions?	S2. Do the collected data allow to address the research questions?	1.1. Is the qualitative approach appropriate to answer the research question?	1.2. Are the qualitative data collection methods adequate to address the research question?	1.3. Are the findings adequately derived from the data?	1.4. Is the interpretation of results sufficiently substantiated by data?	1.5. Is there coherence between qualitative data sources, collection, analysis and interpretation?	2.1. Is randomization appropriately performed?	2.2. Are the groups comparable at baseline?	2.3. Are there complete outcome data?	2.4. Are outcome assessors blinded to the intervention provided?	2.5 Did the participants adhere to the assigned intervention?	3.1. Are the participants representative of the target population?	3.2. Are measurements appropriate regarding both the outcome and intervention (or exposure)?	3.3. Are there complete outcome data?	3.4. Are the confounders accounted for in the design and analysis?	3.5. During the study period, is the intervention administered (or exposure occurred) as intended?	4.1. Is the sampling strategy relevant to address the research question?	4.2. Is the sample representative of the target population?	4.3. Are the measurements appropriate?	4.4. Is the risk of nonresponse bias low?	4.5. Is the statistical analysis appropriate to answer the research question?	5.1. Is there an adequate rationale for using a mixed methods design to address the research question?	5.2. Are the different components of the study effectively integrated to answer the research question?	5.3. Are the outputs of the integration of qualitative and quantitative components adequately interpreted?	5.4. Are divergences and inconsistencies between quantitative and qualitative results adequately addressed?	5.5. Do the different components of the study adhere to the quality criteria of each tradition of the methods involved?
36	Hex et al.	2017	Hex, C., et al., Accuracy, user-friendliness and usefulness of the Cobas h232 point-of-care test for NT-proBNP in primary care. Journal of Clinical Pathology, 2018. 71(6): p. 539-545.	Yes	Yes											Yes	Yes	Yes	No	Yes											Confounders and their potential impact were not discussed	85.7
35	Andersson et al.	2015	Andersson, P.O., et al., Consequences of high-sensitivity troponin T testing applied in a primary care population with chest pain compared with a commercially available point-of-care troponin T analysis: an observational prospective study. BMC research notes, 2015. 8: p. 210.	Yes	Yes											Yes	Yes	Yes	No	Yes											Confounders and their potential impact were not discussed	85.7
34	Tomonaga et al.	2011	Tomonaga, Y., et al., Diagnostic accuracy of point-of-care testing for acute coronary syndromes, heart failure and thromboembolic events in primary care: a cluster-randomised controlled trial. BMC Family Practice, 2011. 12(1): p. 12.	Yes	Yes											Yes	Yes	Yes	No	Yes											Confounders and their potential impact were not discussed	85.7
37	Khezri et al.	2016	Khezri, B.S., L. Carlsson, and A. Larsson, Evaluation of the Alere NT-proBNP Test for Point of Care Testing. Journal of Clinical Laboratory Analysis, 2016. 30(4): p. 290-292.	Yes	Yes											Yes	Yes	Yes	No	Yes											Confounders and their potential impact were not discussed	85.7
33	Gils et al.	2015	Gils, C., et al., NT-proBNP on Cobas h 232 in point-of-care testing: Performance in the primary health care versus in the hospital laboratory. Scandinavian Journal of Clinical and Laboratory Investigation, 2015. 75(7): p. 602-609.	Yes	Yes											Yes	Yes	Yes	No	Yes											Confounders and their potential impact were not discussed	85.7
30	Rasmussen et al.	2019	Rasmussen, M.B., et al., Predictive value of routine point-of-care cardiac troponin T measurement for prehospital diagnosis and risk-stratification in patients with suspected acute myocardial infarction. European Heart Journal. Acute Cardiovascular Care, 2019. 8(4): p. 299-308.	Yes	Yes											Yes	Yes	Yes	No	Yes											Confounders and their potential impact were not discussed	85.7
31	Verdu et al.	2012	Verdú, J.M., et al., Rapid point-of-care NT-proBNP optimal cut-off point for heart failure diagnosis in primary care. Revista Espanola De Cardiologia (English Ed.), 2012. 65(7): p. 613-619.	Yes	Yes											Yes	Yes	Yes	No	Yes											Confounders and their potential impact were not discussed	85.7
32	Wells et al.	2017	Wells, S., et al., The impact of a point-of-care testing device on CVD risk assessment completion in New Zealand primary-care practice: A cluster randomised controlled trial and qualitative investigation. PLoS ONE, 2017. 12(4): p. 1-15.	Yes	Yes											Yes	Yes	Yes	No	Yes											Confounders and their potential impact were not discussed	85.7
27	Botker et al.	2018	Bøtker, M.T., et al., Prehospital triage of patients suffering severe dyspnoea using N-terminal pro-brain natriuretic peptide, the PreBNP trial: a randomised controlled clinical trial. European heart journal. Acute cardiovascular care, 2018. 7(4): p. 302-310.	Yes	Yes						Yes	Can't tell	Yes	No	Yes																This is a single-blinded RTC and it is not discussed if all the patients compare for baseline measurements	71.4
28	Jacobssen et al.	2022	Jacobsen, L., et al., Feasibility of prehospital identification of non-ST-elevation myocardial infarction by ECG, troponin and echocardiography. Emergency medicine journal : EMJ, 2022. 39(9): p. 679-684.	Yes	Yes											Yes	Yes	Yes	No	Yes											Confounders and their potential impact were not discussed	85.7
38	Nilsson et al.	2014	Nilsson, S., et al., Cost consequences of point-of-care troponin T testing in a Swedish primary health care setting. Scandinavian Journal of Primary Health Care, 2014. 32(4): p. 241-247.	Yes	Yes											Yes	Yes	Yes	No	Yes											Confounders and their potential impact were not discussed	85.7
29	Sorensen et al.	2011	Sørensen, J.T., et al., Prehospital troponin T testing in the diagnosis and triage of patients with suspected acute myocardial infarction. The American journal of cardiology, 2011. 107(10): p. 1436-1440.	Yes	Yes											Yes	Yes	Yes	No	Yes											Confounders and their potential impact were not discussed	85.7
26	Stengaard et al.	2013	Stengaard, C., et al., Quantitative point-of-care troponin T measurement for diagnosis and prognosis in patients with a suspected acute myocardial infarction. The American journal of cardiology, 2013. 112(9): p. 1361-1366.	Yes	Yes											Yes	Yes	Yes	No	Yes											Confounders and their potential impact were not discussed	85.7
